# Supplementary material for: Evaluation of Tyrosine Kinase Inhibitor Combinations for Glioblastoma Therapy
Source: PLoS One. 2012 Oct 2;7(10):e44372. doi: 10.1371/journal.pone.0044372 (PMC3462750; doi:10.1371/journal.pone.0044372)
Supplement: Data S1 — Calculation of FDA equivalent dose of RTK inhibitors for the animal studies. (XLS) [file pone.0044372.s007.xls]

## Sheet: Sheet1
Mouse dose calculation
	approved dose	Weekly dose	Weekly Mg/KG patient dose	Weekly mouse eq. dose	Dose/ day	Actual dose administered (in mg/kg)
Gefitinib	250	1750	26.9231	332.051	110.684	75
Sunitinib	30	210	3.23077	39.8462	13.2821	15
Rat dose calculation
	approved dose	Weekly dose	Weekly Mg/KG patient dose	Weekly rat eq. dose	Dose/ day	Actual dose administered (in mg/kg)
Gefitinib	250	1750	26.9231	166.026	55.3419	50
Sunitinib	30	210	3.23077	19.9231	6.64103	7.5
Patient weight was assumed to be 65 kgs
Dose calculation formula (Reagan-Shaw et al. 2008)
Animal eq. dose = Human dose (mg/kg) X Human Km/Animal Km
Human Km	37
Mouse Km	3
Rat Km	6
